# Supplementary material for: Diode Laser Therapy for Radiation-Induced Vascular Ectasia: Long-Term Results and Cost Analysis
Source: Life (Basel). 2023 Apr 16;13(4):1025. doi: 10.3390/life13041025 (PMC10144337; doi:10.3390/life13041025)
Supplement: Supplementary file 1 [file life-13-01025-s001.zip]

Archive with 1 entries (1 files):
- Video S1.mpeg
